# Supplementary material for: Dual RNA-seq reveals no plastic transcriptional response of the coccidian parasite Eimeria falciformis to host immune defenses
Source: BMC Genomics. 2017 Sep 5;18:686. doi: 10.1186/s12864-017-4095-6 (PMC5584376; doi:10.1186/s12864-017-4095-6)
Supplement: Supplementary file 6 — GO terms enriched in Mm-clusters in Fig. 2b. (CSV 50 kb) [file 12864_2017_4095_MOESM6_ESM.csv]

gene_group "Ontology" "GO.ID" "Term" "Annotated" "Significant" "Expected" "p.value" "adj.p"
Mm_cluster_6 "MF" "GO:0003723" "RNA binding" 1384 70 29.49 1.8e-12 0
Mm_cluster_6 "MF" "GO:0044822" "poly(A) RNA binding" 1064 57 22.67 4e-11 0
Mm_cluster_6 "MF" "GO:0003676" "nucleic acid binding" 2634 100 56.12 2.6e-10 0
Mm_cluster_6 "MF" "GO:1901363" "heterocyclic compound binding" 3961 116 84.4 2.1e-05 5e-04
Mm_cluster_6 "MF" "GO:0097159" "organic cyclic compound binding" 3996 116 85.14 3.3e-05 7e-04
Mm_cluster_6 "MF" "GO:0034061" "DNA polymerase activity" 38 6 0.81 0.00014 0.0023
Mm_cluster_6 "MF" "GO:0003887" "DNA-directed DNA polymerase activity" 25 5 0.53 0.00016 0.0023
Mm_cluster_6 "MF" "GO:0008135" "translation factor activity	RNA binding" 76 8 1.62 0.00021 0.0026
Mm_cluster_6 "MF" "GO:0031369" "translation initiation factor binding" 30 5 0.64 0.00039 0.0043
Mm_cluster_6 "MF" "GO:0003743" "translation initiation factor activity" 47 6 1 0.00046 0.0045
Mm_cluster_6 "MF" "GO:0003735" "structural constituent of ribosome" 181 12 3.86 5e-04 0.0045
Mm_cluster_6 "MF" "GO:0004526" "ribonuclease P activity" 11 3 0.23 0.00139 0.0116
Mm_cluster_6 "MF" "GO:0004521" "endoribonuclease activity" 40 5 0.85 0.00151 0.0116
Mm_cluster_6 "MF" "GO:1990715" "mRNA CDS binding" 4 2 0.09 0.00264 0.0189
Mm_cluster_6 "MF" "GO:0008173" "RNA methyltransferase activity" 89 7 1.9 0.00286 0.0191
Mm_cluster_6 "MF" "GO:0016891" "endoribonuclease activity	producing 5'-..." 29 4 0.62 0.00314 0.0196
Mm_cluster_6 "MF" "GO:0004549" "tRNA-specific ribonuclease activity" 15 3 0.32 0.0036 0.0212
Mm_cluster_6 "MF" "GO:0017069" "snRNA binding" 31 4 0.66 0.00403 0.0224
Mm_cluster_6 "MF" "GO:0016741" "transferase activity	transferring one-c..." 176 10 3.75 0.00445 0.0234
Mm_cluster_6 "MF" "GO:0043021" "ribonucleoprotein complex binding" 99 7 2.11 0.00518 0.0256
Mm_cluster_6 "MF" "GO:0005198" "structural molecule activity" 367 16 7.82 0.00538 0.0256
Mm_cluster_6 "MF" "GO:0008175" "tRNA methyltransferase activity" 83 6 1.77 0.00848 0.0351
Mm_cluster_6 "MF" "GO:0000182" "rDNA binding" 7 2 0.15 0.00885 0.0351
Mm_cluster_6 "MF" "GO:0017070" "U6 snRNA binding" 7 2 0.15 0.00885 0.0351
Mm_cluster_6 "MF" "GO:0016893" "endonuclease activity	active with eithe..." 39 4 0.83 0.00922 0.0351
Mm_cluster_6 "MF" "GO:0016779" "nucleotidyltransferase activity" 111 7 2.37 0.00954 0.0351
Mm_cluster_6 "MF" "GO:0008168" "methyltransferase activity" 168 9 3.58 0.00987 0.0351
gene_group "Ontology" "GO.ID" "Term" "Annotated" "Significant" "Expected" "p.value" "adj.p"
Mm_cluster_6 "BP" "GO:0006396" "RNA processing" 646 35 14.04 5.1e-07 1e-04
Mm_cluster_6 "BP" "GO:0006397" "mRNA processing" 354 23 7.69 2.8e-06 1e-04
Mm_cluster_6 "BP" "GO:0006412" "translation" 501 28 10.89 4.3e-06 1e-04
Mm_cluster_6 "BP" "GO:0008380" "RNA splicing" 292 20 6.35 5.8e-06 1e-04
Mm_cluster_6 "BP" "GO:0043043" "peptide biosynthetic process" 518 28 11.26 8.1e-06 2e-04
Mm_cluster_6 "BP" "GO:0043604" "amide biosynthetic process" 563 29 12.24 1.4e-05 2e-04
Mm_cluster_6 "BP" "GO:0016071" "mRNA metabolic process" 438 24 9.52 3e-05 4e-04
Mm_cluster_6 "BP" "GO:0006518" "peptide metabolic process" 607 29 13.19 5.5e-05 7e-04
Mm_cluster_6 "BP" "GO:0043603" "cellular amide metabolic process" 690 31 15 9.5e-05 0.001
Mm_cluster_6 "BP" "GO:0000377" "RNA splicing	via transesterification re..." 174 13 3.78 0.00011 0.001
Mm_cluster_6 "BP" "GO:0000398" "mRNA splicing	via spliceosome" 174 13 3.78 0.00011 0.001
Mm_cluster_6 "BP" "GO:0000375" "RNA splicing	via transesterification re..." 175 13 3.8 0.00012 0.001
Mm_cluster_6 "BP" "GO:0033119" "negative regulation of RNA splicing" 27 5 0.59 0.00025 0.0019
Mm_cluster_6 "BP" "GO:0043414" "macromolecule methylation" 196 13 4.26 0.00035 0.0025
Mm_cluster_6 "BP" "GO:0010467" "gene expression" 3486 100 75.77 0.00069 0.0046
Mm_cluster_6 "BP" "GO:1901566" "organonitrogen compound biosynthetic pro..." 881 34 19.15 0.00075 0.0047
Mm_cluster_6 "BP" "GO:0006413" "translational initiation" 91 8 1.98 8e-04 0.0047
Mm_cluster_6 "BP" "GO:0032259" "methylation" 256 14 5.56 0.00143 0.0079
Mm_cluster_6 "BP" "GO:0034641" "cellular nitrogen compound metabolic pro..." 4217 114 91.66 0.00233 0.0123
Mm_cluster_6 "BP" "GO:0016576" "histone dephosphorylation" 4 2 0.09 0.00274 0.013
Mm_cluster_6 "BP" "GO:0007067" "mitotic nuclear division" 367 17 7.98 0.00276 0.013
Mm_cluster_6 "BP" "GO:0006807" "nitrogen compound metabolic process" 4417 118 96.01 0.00287 0.013
Mm_cluster_6 "BP" "GO:0000387" "spliceosomal snRNP assembly" 29 4 0.63 0.00338 0.0147
Mm_cluster_6 "BP" "GO:0050686" "negative regulation of mRNA processing" 31 4 0.67 0.00432 0.015
Mm_cluster_6 "BP" "GO:0030638" "polyketide metabolic process" 5 2 0.11 0.00451 0.015
Mm_cluster_6 "BP" "GO:0030647" "aminoglycoside antibiotic metabolic proc..." 5 2 0.11 0.00451 0.015
Mm_cluster_6 "BP" "GO:0043985" "histone H4-R3 methylation" 5 2 0.11 0.00451 0.015
Mm_cluster_6 "BP" "GO:0044597" "daunorubicin metabolic process" 5 2 0.11 0.00451 0.015
Mm_cluster_6 "BP" "GO:0044598" "doxorubicin metabolic process" 5 2 0.11 0.00451 0.015
Mm_cluster_6 "BP" "GO:0046607" "positive regulation of centrosome cycle" 5 2 0.11 0.00451 0.015
Mm_cluster_6 "BP" "GO:0032071" "regulation of endodeoxyribonuclease acti..." 6 2 0.13 0.00666 0.0208
Mm_cluster_6 "BP" "GO:0043615" "astrocyte cell migration" 6 2 0.13 0.00666 0.0208
Mm_cluster_6 "BP" "GO:0016571" "histone methylation" 103 7 2.24 0.00713 0.0214
Mm_cluster_6 "BP" "GO:0016570" "histone modification" 339 15 7.37 0.00727 0.0214
Mm_cluster_6 "BP" "GO:0016070" "RNA metabolic process" 2927 81 63.62 0.00798 0.0217
Mm_cluster_6 "BP" "GO:0006479" "protein methylation" 132 8 2.87 0.00813 0.0217
Mm_cluster_6 "BP" "GO:0008213" "protein alkylation" 132 8 2.87 0.00813 0.0217
Mm_cluster_6 "BP" "GO:0016569" "chromatin modification" 345 15 7.5 0.00848 0.0217
Mm_cluster_6 "BP" "GO:1903312" "negative regulation of mRNA metabolic pr..." 38 4 0.83 0.00901 0.0217
Mm_cluster_6 "BP" "GO:0031145" "anaphase-promoting complex-dependent cat..." 7 2 0.15 0.0092 0.0217
Mm_cluster_6 "BP" "GO:0032070" "regulation of deoxyribonuclease activity" 7 2 0.15 0.0092 0.0217
Mm_cluster_6 "BP" "GO:0034969" "histone arginine methylation" 7 2 0.15 0.0092 0.0217
gene_group "Ontology" "GO.ID" "Term" "Annotated" "Significant" "Expected" "p.value" "adj.p"
Mm_cluster_5 "MF" "GO:0003823" "antigen binding" 60 6 1.03 0.00054 0.039
Mm_cluster_5 "MF" "GO:0003976" "UDP-N-acetylglucosamine-lysosomal-enzyme..." 3 2 0.05 0.00086 0.039
Mm_cluster_5 "MF" "GO:0016780" "phosphotransferase activity	for other s..." 18 3 0.31 0.00333 0.039
Mm_cluster_5 "MF" "GO:0005126" "cytokine receptor binding" 149 8 2.55 0.00408 0.039
Mm_cluster_5 "MF" "GO:0034987" "immunoglobulin receptor binding" 6 2 0.1 0.00418 0.039
Mm_cluster_5 "MF" "GO:0035064" "methylated histone binding" 40 4 0.68 0.0047 0.039
Mm_cluster_5 "MF" "GO:0042393" "histone binding" 124 7 2.12 0.00541 0.039
Mm_cluster_5 "MF" "GO:0005164" "tumor necrosis factor receptor binding" 25 3 0.43 0.00861 0.039
gene_group "Ontology" "GO.ID" "Term" "Annotated" "Significant" "Expected" "p.value" "adj.p"
Mm_cluster_5 "BP" "GO:0002376" "immune system process" 1490 62 25.04 3.4e-12 0
Mm_cluster_5 "BP" "GO:0006955" "immune response" 775 42 13.02 8.2e-12 0
Mm_cluster_5 "BP" "GO:0002250" "adaptive immune response" 241 21 4.05 6.4e-10 0
Mm_cluster_5 "BP" "GO:0002682" "regulation of immune system process" 821 38 13.8 8.4e-09 0
Mm_cluster_5 "BP" "GO:0042981" "regulation of apoptotic process" 1026 43 17.24 1.4e-08 0
Mm_cluster_5 "BP" "GO:0043067" "regulation of programmed cell death" 1040 43 17.48 2.1e-08 0
Mm_cluster_5 "BP" "GO:0001775" "cell activation" 620 31 10.42 4.3e-08 0
Mm_cluster_5 "BP" "GO:0010941" "regulation of cell death" 1119 44 18.8 6.1e-08 0
Mm_cluster_5 "BP" "GO:0006952" "defense response" 823 36 13.83 9.4e-08 0
Mm_cluster_5 "BP" "GO:0050776" "regulation of immune response" 410 24 6.89 9.7e-08 0
Mm_cluster_5 "BP" "GO:0045321" "leukocyte activation" 543 28 9.12 1.1e-07 0
Mm_cluster_5 "BP" "GO:0045087" "innate immune response" 395 23 6.64 2e-07 0
Mm_cluster_5 "BP" "GO:0006915" "apoptotic process" 1301 47 21.86 2.5e-07 0
Mm_cluster_5 "BP" "GO:0002684" "positive regulation of immune system pro..." 531 27 8.92 2.6e-07 0
Mm_cluster_5 "BP" "GO:0012501" "programmed cell death" 1323 47 22.23 4.1e-07 0
Mm_cluster_5 "BP" "GO:0050896" "response to stimulus" 4527 110 76.07 7.2e-07 0
Mm_cluster_5 "BP" "GO:0002460" "adaptive immune response based on somati..." 166 14 2.79 7.6e-07 0
Mm_cluster_5 "BP" "GO:0006954" "inflammatory response" 369 21 6.2 1e-06 0
Mm_cluster_5 "BP" "GO:0001816" "cytokine production" 434 23 7.29 1.1e-06 0
Mm_cluster_5 "BP" "GO:0006950" "response to stress" 2197 65 36.92 1.2e-06 0
Mm_cluster_5 "BP" "GO:0043065" "positive regulation of apoptotic process" 439 23 7.38 1.3e-06 0
Mm_cluster_5 "BP" "GO:0009617" "response to bacterium" 283 18 4.76 1.3e-06 0
Mm_cluster_5 "BP" "GO:0043068" "positive regulation of programmed cell d..." 443 23 7.44 1.5e-06 0
Mm_cluster_5 "BP" "GO:0002819" "regulation of adaptive immune response" 106 11 1.78 1.6e-06 0
Mm_cluster_5 "BP" "GO:0001817" "regulation of cytokine production" 385 21 6.47 2e-06 0
Mm_cluster_5 "BP" "GO:0008219" "cell death" 1414 47 23.76 2.8e-06 0
Mm_cluster_5 "BP" "GO:0002443" "leukocyte mediated immunity" 214 15 3.6 3.2e-06 0
Mm_cluster_5 "BP" "GO:0002366" "leukocyte activation involved in immune ..." 163 13 2.74 3.6e-06 0
Mm_cluster_5 "BP" "GO:0016337" "single organismal cell-cell adhesion" 505 24 8.49 4.1e-06 0
Mm_cluster_5 "BP" "GO:0002263" "cell activation involved in immune respo..." 165 13 2.77 4.1e-06 0
Mm_cluster_5 "BP" "GO:0002822" "regulation of adaptive immune response b..." 95 10 1.6 4.2e-06 0
Mm_cluster_5 "BP" "GO:0010942" "positive regulation of cell death" 471 23 7.91 4.2e-06 0
Mm_cluster_5 "BP" "GO:0002252" "immune effector process" 484 23 8.13 6.6e-06 0
Mm_cluster_5 "BP" "GO:0050778" "positive regulation of immune response" 318 18 5.34 6.8e-06 0
Mm_cluster_5 "BP" "GO:0007159" "leukocyte cell-cell adhesion" 357 19 6 9.1e-06 0
Mm_cluster_5 "BP" "GO:0001819" "positive regulation of cytokine producti..." 263 16 4.42 9.2e-06 0
Mm_cluster_5 "BP" "GO:0046649" "lymphocyte activation" 467 22 7.85 1.2e-05 0
Mm_cluster_5 "BP" "GO:0002703" "regulation of leukocyte mediated immunit..." 133 11 2.23 1.4e-05 0
Mm_cluster_5 "BP" "GO:0098609" "cell-cell adhesion" 545 24 9.16 1.5e-05 0
Mm_cluster_5 "BP" "GO:0002449" "lymphocyte mediated immunity" 160 12 2.69 1.6e-05 0
Mm_cluster_5 "BP" "GO:0098602" "single organism cell adhesion" 548 24 9.21 1.6e-05 0
Mm_cluster_5 "BP" "GO:0002285" "lymphocyte activation involved in immune..." 111 10 1.87 1.7e-05 0
Mm_cluster_5 "BP" "GO:0002683" "negative regulation of immune system pro..." 278 16 4.67 1.8e-05 0
Mm_cluster_5 "BP" "GO:0032623" "interleukin-2 production" 50 7 0.84 1.8e-05 0
Mm_cluster_5 "BP" "GO:0002694" "regulation of leukocyte activation" 324 17 5.44 3.3e-05 1e-04
Mm_cluster_5 "BP" "GO:0002706" "regulation of lymphocyte mediated immuni..." 98 9 1.65 3.9e-05 1e-04
Mm_cluster_5 "BP" "GO:0042110" "T cell activation" 330 17 5.55 4.1e-05 1e-04
Mm_cluster_5 "BP" "GO:0070489" "T cell aggregation" 330 17 5.55 4.1e-05 1e-04
Mm_cluster_5 "BP" "GO:0007259" "JAK-STAT cascade" 99 9 1.66 4.2e-05 1e-04
Mm_cluster_5 "BP" "GO:0097696" "STAT cascade" 99 9 1.66 4.2e-05 1e-04
Mm_cluster_5 "BP" "GO:0071593" "lymphocyte aggregation" 331 17 5.56 4.3e-05 1e-04
Mm_cluster_5 "BP" "GO:0002286" "T cell activation involved in immune res..." 57 7 0.96 4.4e-05 1e-04
Mm_cluster_5 "BP" "GO:0002274" "myeloid leukocyte activation" 126 10 2.12 5.1e-05 1e-04
Mm_cluster_5 "BP" "GO:0070486" "leukocyte aggregation" 337 17 5.66 5.4e-05 1e-04
Mm_cluster_5 "BP" "GO:0042267" "natural killer cell mediated cytotoxicit..." 41 6 0.69 5.8e-05 1e-04
Mm_cluster_5 "BP" "GO:0051716" "cellular response to stimulus" 3795 90 63.77 6.3e-05 1e-04
Mm_cluster_5 "BP" "GO:0009605" "response to external stimulus" 1145 37 19.24 7.3e-05 1e-04
Mm_cluster_5 "BP" "GO:0007165" "signal transduction" 2897 73 48.68 7.4e-05 1e-04
Mm_cluster_5 "BP" "GO:0046425" "regulation of JAK-STAT cascade" 83 8 1.39 7.4e-05 1e-04
Mm_cluster_5 "BP" "GO:1904892" "regulation of STAT cascade" 83 8 1.39 7.4e-05 1e-04
Mm_cluster_5 "BP" "GO:0002228" "natural killer cell mediated immunity" 43 6 0.72 7.6e-05 1e-04
Mm_cluster_5 "BP" "GO:0050865" "regulation of cell activation" 348 17 5.85 8e-05 1e-04
Mm_cluster_5 "BP" "GO:0046427" "positive regulation of JAK-STAT cascade" 44 6 0.74 8.7e-05 1e-04
Mm_cluster_5 "BP" "GO:1904894" "positive regulation of STAT cascade" 44 6 0.74 8.7e-05 1e-04
Mm_cluster_5 "BP" "GO:0002237" "response to molecule of bacterial origin" 190 12 3.19 8.7e-05 1e-04
Mm_cluster_5 "BP" "GO:0048518" "positive regulation of biological proces..." 3444 83 57.87 8.8e-05 1e-04
Mm_cluster_5 "BP" "GO:0042327" "positive regulation of phosphorylation" 612 24 10.28 9.4e-05 1e-04
Mm_cluster_5 "BP" "GO:0002697" "regulation of immune effector process" 287 15 4.82 1e-04 1e-04
Mm_cluster_5 "BP" "GO:0001934" "positive regulation of protein phosphory..." 582 23 9.78 0.00012 2e-04
Mm_cluster_5 "BP" "GO:0007155" "cell adhesion" 826 29 13.88 0.00012 2e-04
Mm_cluster_5 "BP" "GO:0048583" "regulation of response to stimulus" 2172 58 36.5 0.00012 2e-04
Mm_cluster_5 "BP" "GO:0042088" "T-helper 1 type immune response" 30 5 0.5 0.00013 2e-04
Mm_cluster_5 "BP" "GO:0042269" "regulation of natural killer cell mediat..." 30 5 0.5 0.00013 2e-04
Mm_cluster_5 "BP" "GO:0048584" "positive regulation of response to stimu..." 1181 37 19.84 0.00014 2e-04
Mm_cluster_5 "BP" "GO:0022610" "biological adhesion" 835 29 14.03 0.00015 2e-04
Mm_cluster_5 "BP" "GO:0010562" "positive regulation of phosphorus metabo..." 670 25 11.26 0.00015 2e-04
Mm_cluster_5 "BP" "GO:0045937" "positive regulation of phosphate metabol..." 670 25 11.26 0.00015 2e-04
Mm_cluster_5 "BP" "GO:0002715" "regulation of natural killer cell mediat..." 31 5 0.52 0.00015 2e-04
Mm_cluster_5 "BP" "GO:0007154" "cell communication" 3126 76 52.53 0.00016 2e-04
Mm_cluster_5 "BP" "GO:0001909" "leukocyte mediated cytotoxicity" 70 7 1.18 0.00017 2e-04
Mm_cluster_5 "BP" "GO:0002707" "negative regulation of lymphocyte mediat..." 32 5 0.54 0.00018 2e-04
Mm_cluster_5 "BP" "GO:0001910" "regulation of leukocyte mediated cytotox..." 50 6 0.84 0.00018 2e-04
Mm_cluster_5 "BP" "GO:0044700" "single organism signaling" 3082 75 51.79 0.00018 2e-04
Mm_cluster_5 "BP" "GO:0019221" "cytokine-mediated signaling pathway" 206 12 3.46 0.00019 2e-04
Mm_cluster_5 "BP" "GO:0023052" "signaling" 3089 75 51.91 2e-04 2e-04
Mm_cluster_5 "BP" "GO:0043403" "skeletal muscle tissue regeneration" 18 4 0.3 2e-04 2e-04
Mm_cluster_5 "BP" "GO:0050777" "negative regulation of immune response" 96 8 1.61 0.00021 2e-04
Mm_cluster_5 "BP" "GO:0007166" "cell surface receptor signaling pathway" 1389 41 23.34 0.00021 2e-04
Mm_cluster_5 "BP" "GO:0043312" "neutrophil degranulation" 8 3 0.13 0.00025 3e-04
Mm_cluster_5 "BP" "GO:0032612" "interleukin-1 production" 54 6 0.91 0.00028 3e-04
Mm_cluster_5 "BP" "GO:0001906" "cell killing" 77 7 1.29 3e-04 3e-04
Mm_cluster_5 "BP" "GO:0002685" "regulation of leukocyte migration" 102 8 1.71 0.00031 3e-04
Mm_cluster_5 "BP" "GO:0002699" "positive regulation of immune effector p..." 130 9 2.18 0.00034 4e-04
Mm_cluster_5 "BP" "GO:0002705" "positive regulation of leukocyte mediate..." 79 7 1.33 0.00036 4e-04
Mm_cluster_5 "BP" "GO:0050707" "regulation of cytokine secretion" 104 8 1.75 0.00036 4e-04
Mm_cluster_5 "BP" "GO:0042246" "tissue regeneration" 21 4 0.35 0.00037 4e-04
Mm_cluster_5 "BP" "GO:0031341" "regulation of cell killing" 57 6 0.96 0.00037 4e-04
Mm_cluster_5 "BP" "GO:0002698" "negative regulation of immune effector p..." 80 7 1.34 0.00038 4e-04
Mm_cluster_5 "BP" "GO:0097190" "apoptotic signaling pathway" 478 19 8.03 0.00044 4e-04
Mm_cluster_5 "BP" "GO:0043066" "negative regulation of apoptotic process" 598 22 10.05 0.00045 4e-04
gene_group "Ontology" "GO.ID" "Term" "Annotated" "Significant" "Expected" "p.value" "adj.p"
Mm_cluster_3 "MF" "GO:0004653" "polypeptide N-acetylgalactosaminyltransf..." 9 3 0.18 6e-04 0.0411
Mm_cluster_3 "MF" "GO:0097322" "7SK snRNA binding" 3 2 0.06 0.0012 0.0411
Mm_cluster_3 "MF" "GO:0004594" "pantothenate kinase activity" 4 2 0.08 0.0023 0.0411
Mm_cluster_3 "MF" "GO:1901618" "organic hydroxy compound transmembrane t..." 15 3 0.3 0.003 0.0411
Mm_cluster_3 "MF" "GO:0042577" "lipid phosphatase activity" 6 2 0.12 0.0056 0.0411
gene_group "Ontology" "GO.ID" "Term" "Annotated" "Significant" "Expected" "p.value" "adj.p"
Mm_cluster_3 "BP" "GO:0021527" "spinal cord association neuron different..." 2 2 0.04 0.00039 0.0189
Mm_cluster_3 "BP" "GO:0071280" "cellular response to copper ion" 3 2 0.06 0.00116 0.0189
Mm_cluster_3 "BP" "GO:1903793" "positive regulation of anion transport" 24 4 0.48 0.00117 0.0189
Mm_cluster_3 "BP" "GO:0046854" "phosphatidylinositol phosphorylation" 25 4 0.5 0.00137 0.0189
Mm_cluster_3 "BP" "GO:0061512" "protein localization to cilium" 25 4 0.5 0.00137 0.0189
Mm_cluster_3 "BP" "GO:0030258" "lipid modification" 140 9 2.77 0.00187 0.0189
Mm_cluster_3 "BP" "GO:0015936" "coenzyme A metabolic process" 13 3 0.26 0.0019 0.0189
Mm_cluster_3 "BP" "GO:0021516" "dorsal spinal cord development" 4 2 0.08 0.00228 0.0189
Mm_cluster_3 "BP" "GO:0060830" "ciliary receptor clustering involved in ..." 4 2 0.08 0.00228 0.0189
Mm_cluster_3 "BP" "GO:0060971" "embryonic heart tube left/right pattern ..." 4 2 0.08 0.00228 0.0189
Mm_cluster_3 "BP" "GO:0046834" "lipid phosphorylation" 29 4 0.57 0.00242 0.0189
Mm_cluster_3 "BP" "GO:0046486" "glycerolipid metabolic process" 205 11 4.06 0.00259 0.0189
Mm_cluster_3 "BP" "GO:0021522" "spinal cord motor neuron differentiation" 16 3 0.32 0.00355 0.0189
Mm_cluster_3 "BP" "GO:0019087" "transformation of host cell by virus" 5 2 0.1 0.00376 0.0189
Mm_cluster_3 "BP" "GO:0032484" "Ral protein signal transduction" 5 2 0.1 0.00376 0.0189
Mm_cluster_3 "BP" "GO:0048842" "positive regulation of axon extension in..." 5 2 0.1 0.00376 0.0189
Mm_cluster_3 "BP" "GO:0072488" "ammonium transmembrane transport" 5 2 0.1 0.00376 0.0189
Mm_cluster_3 "BP" "GO:1902669" "positive regulation of axon guidance" 5 2 0.1 0.00376 0.0189
Mm_cluster_3 "BP" "GO:0007033" "vacuole organization" 156 9 3.09 0.00388 0.0189
Mm_cluster_3 "BP" "GO:0033865" "nucleoside bisphosphate metabolic proces..." 17 3 0.34 0.00425 0.0189
Mm_cluster_3 "BP" "GO:0033875" "ribonucleoside bisphosphate metabolic pr..." 17 3 0.34 0.00425 0.0189
Mm_cluster_3 "BP" "GO:0034032" "purine nucleoside bisphosphate metabolic..." 17 3 0.34 0.00425 0.0189
Mm_cluster_3 "BP" "GO:0042073" "intraciliary transport" 35 4 0.69 0.00486 0.0189
Mm_cluster_3 "BP" "GO:0044088" "regulation of vacuole organization" 35 4 0.69 0.00486 0.0189
Mm_cluster_3 "BP" "GO:0098840" "protein transport along microtubule" 35 4 0.69 0.00486 0.0189
Mm_cluster_3 "BP" "GO:0044070" "regulation of anion transport" 56 5 1.11 0.00491 0.0189
Mm_cluster_3 "BP" "GO:0021514" "ventral spinal cord interneuron differen..." 6 2 0.12 0.00556 0.0198
Mm_cluster_3 "BP" "GO:0021515" "cell differentiation in spinal cord" 19 3 0.38 0.00589 0.0198
Mm_cluster_3 "BP" "GO:0021517" "ventral spinal cord development" 19 3 0.38 0.00589 0.0198
Mm_cluster_3 "BP" "GO:0009410" "response to xenobiotic stimulus" 37 4 0.73 0.00594 0.0198
Mm_cluster_3 "BP" "GO:0044255" "cellular lipid metabolic process" 630 22 12.48 0.00701 0.0198
Mm_cluster_3 "BP" "GO:0006729" "tetrahydrobiopterin biosynthetic process" 7 2 0.14 0.00769 0.0198
Mm_cluster_3 "BP" "GO:0014049" "positive regulation of glutamate secreti..." 7 2 0.14 0.00769 0.0198
Mm_cluster_3 "BP" "GO:0046146" "tetrahydrobiopterin metabolic process" 7 2 0.14 0.00769 0.0198
Mm_cluster_3 "BP" "GO:0070050" "neuron cellular homeostasis" 7 2 0.14 0.00769 0.0198
Mm_cluster_3 "BP" "GO:0097094" "craniofacial suture morphogenesis" 7 2 0.14 0.00769 0.0198
Mm_cluster_3 "BP" "GO:1901642" "nucleoside transmembrane transport" 7 2 0.14 0.00769 0.0198
Mm_cluster_3 "BP" "GO:0021510" "spinal cord development" 40 4 0.79 0.00785 0.0198
Mm_cluster_3 "BP" "GO:0006644" "phospholipid metabolic process" 238 11 4.72 0.00788 0.0198
Mm_cluster_3 "BP" "GO:0051188" "cofactor biosynthetic process" 117 7 2.32 0.00862 0.0198
Mm_cluster_3 "BP" "GO:0042180" "cellular ketone metabolic process" 118 7 2.34 0.00901 0.0198
Mm_cluster_3 "BP" "GO:0071901" "negative regulation of protein serine/th..." 91 6 1.8 0.00933 0.0198
gene_group "Ontology" "GO.ID" "Term" "Annotated" "Significant" "Expected" "p.value" "adj.p"
Mm_cluster_4 "MF" "GO:0019166" "trans-2-enoyl-CoA reductase (NADPH) acti..." 3 2 0.07 0.0015 0.0284
Mm_cluster_4 "MF" "GO:0005102" "receptor binding" 889 34 20.21 0.0019 0.0284
Mm_cluster_4 "MF" "GO:0047391" "alkylglycerophosphoethanolamine phosphod..." 4 2 0.09 0.003 0.0284
Mm_cluster_4 "MF" "GO:0004190" "aspartic-type endopeptidase activity" 15 3 0.34 0.0043 0.0284
Mm_cluster_4 "MF" "GO:0031683" "G-protein beta/gamma-subunit complex bin..." 15 3 0.34 0.0043 0.0284
Mm_cluster_4 "MF" "GO:0070001" "aspartic-type peptidase activity" 15 3 0.34 0.0043 0.0284
Mm_cluster_4 "MF" "GO:0004197" "cysteine-type endopeptidase activity" 57 5 1.3 0.0094 0.0284
Mm_cluster_4 "MF" "GO:0016922" "ligand-dependent nuclear receptor bindin..." 20 3 0.45 0.0099 0.0284
gene_group "Ontology" "GO.ID" "Term" "Annotated" "Significant" "Expected" "p.value" "adj.p"
Mm_cluster_4 "BP" "GO:0070886" "positive regulation of calcineurin-NFAT ..." 5 3 0.11 0.00011 0.007
Mm_cluster_4 "BP" "GO:0048016" "inositol phosphate-mediated signaling" 23 5 0.52 0.00014 0.007
Mm_cluster_4 "BP" "GO:0050817" "coagulation" 120 10 2.72 0.00039 0.013
Mm_cluster_4 "BP" "GO:0007033" "vacuole organization" 156 11 3.53 0.00084 0.0147
Mm_cluster_4 "BP" "GO:0007596" "blood coagulation" 118 9 2.67 0.00143 0.0147
Mm_cluster_4 "BP" "GO:0023052" "signaling" 3089 92 69.98 0.00161 0.0147
Mm_cluster_4 "BP" "GO:0007599" "hemostasis" 120 9 2.72 0.00161 0.0147
Mm_cluster_4 "BP" "GO:0007006" "mitochondrial membrane organization" 76 7 1.72 0.00163 0.0147
Mm_cluster_4 "BP" "GO:0070884" "regulation of calcineurin-NFAT signaling..." 11 3 0.25 0.00166 0.0147
Mm_cluster_4 "BP" "GO:0006120" "mitochondrial electron transport	NADH t..." 12 3 0.27 0.00217 0.0147
Mm_cluster_4 "BP" "GO:0043588" "skin development" 150 10 3.4 0.00218 0.0147
Mm_cluster_4 "BP" "GO:0044700" "single organism signaling" 3082 91 69.82 0.00228 0.0147
Mm_cluster_4 "BP" "GO:0007154" "cell communication" 3126 92 70.82 0.00236 0.0147
Mm_cluster_4 "BP" "GO:0035898" "parathyroid hormone secretion" 4 2 0.09 0.00298 0.0147
Mm_cluster_4 "BP" "GO:0060684" "epithelial-mesenchymal cell signaling" 4 2 0.09 0.00298 0.0147
Mm_cluster_4 "BP" "GO:0050701" "interleukin-1 secretion" 27 4 0.61 0.003 0.0147
Mm_cluster_4 "BP" "GO:0006914" "autophagy" 358 17 8.11 0.00328 0.0147
Mm_cluster_4 "BP" "GO:0032102" "negative regulation of response to exter..." 162 10 3.67 0.00381 0.0147
Mm_cluster_4 "BP" "GO:0006937" "regulation of muscle contraction" 67 6 1.52 0.00402 0.0147
Mm_cluster_4 "BP" "GO:0030168" "platelet activation" 67 6 1.52 0.00402 0.0147
Mm_cluster_4 "BP" "GO:0071496" "cellular response to external stimulus" 138 9 3.13 0.00415 0.0147
Mm_cluster_4 "BP" "GO:1902188" "positive regulation of viral release fro..." 15 3 0.34 0.00428 0.0147
Mm_cluster_4 "BP" "GO:0032905" "transforming growth factor beta1 product..." 5 2 0.11 0.00489 0.0147
Mm_cluster_4 "BP" "GO:0032908" "regulation of transforming growth factor..." 5 2 0.11 0.00489 0.0147
Mm_cluster_4 "BP" "GO:0045991" "carbon catabolite activation of transcri..." 5 2 0.11 0.00489 0.0147
Mm_cluster_4 "BP" "GO:1900165" "negative regulation of interleukin-6 sec..." 5 2 0.11 0.00489 0.0147
Mm_cluster_4 "BP" "GO:0032692" "negative regulation of interleukin-1 pro..." 16 3 0.36 0.00517 0.0147
Mm_cluster_4 "BP" "GO:0050878" "regulation of body fluid levels" 197 11 4.46 0.00527 0.0147
Mm_cluster_4 "BP" "GO:0016236" "macroautophagy" 227 12 5.14 0.00561 0.0147
Mm_cluster_4 "BP" "GO:0000045" "autophagosome assembly" 72 6 1.63 0.00573 0.0147
Mm_cluster_4 "BP" "GO:1905037" "autophagosome organization" 72 6 1.63 0.00573 0.0147
Mm_cluster_4 "BP" "GO:0007165" "signal transduction" 2897 84 65.63 0.00611 0.0147
Mm_cluster_4 "BP" "GO:0007176" "regulation of epidermal growth factor-ac..." 17 3 0.39 0.00618 0.0147
Mm_cluster_4 "BP" "GO:0033173" "calcineurin-NFAT signaling cascade" 17 3 0.39 0.00618 0.0147
Mm_cluster_4 "BP" "GO:0097720" "calcineurin-mediated signaling" 17 3 0.39 0.00618 0.0147
Mm_cluster_4 "BP" "GO:0050663" "cytokine secretion" 121 8 2.74 0.00622 0.0147
Mm_cluster_4 "BP" "GO:0019076" "viral release from host cell" 33 4 0.75 0.00629 0.0147
Mm_cluster_4 "BP" "GO:0051604" "protein maturation" 176 10 3.99 0.0068 0.0147
Mm_cluster_4 "BP" "GO:0006936" "muscle contraction" 123 8 2.79 0.00685 0.0147
Mm_cluster_4 "BP" "GO:0050728" "negative regulation of inflammatory resp..." 75 6 1.7 0.00698 0.0147
Mm_cluster_4 "BP" "GO:0007220" "Notch receptor processing" 6 2 0.14 0.00722 0.0147
Mm_cluster_4 "BP" "GO:0044828" "negative regulation by host of viral gen..." 6 2 0.14 0.00722 0.0147
Mm_cluster_4 "BP" "GO:0045990" "carbon catabolite regulation of transcri..." 6 2 0.14 0.00722 0.0147
Mm_cluster_4 "BP" "GO:0050711" "negative regulation of interleukin-1 sec..." 6 2 0.14 0.00722 0.0147
Mm_cluster_4 "BP" "GO:0031670" "cellular response to nutrient" 18 3 0.41 0.00729 0.0147
Mm_cluster_4 "BP" "GO:0050919" "negative chemotaxis" 18 3 0.41 0.00729 0.0147
Mm_cluster_4 "BP" "GO:0032612" "interleukin-1 production" 54 5 1.22 0.00736 0.0147
Mm_cluster_4 "BP" "GO:0050818" "regulation of coagulation" 54 5 1.22 0.00736 0.0147
Mm_cluster_4 "BP" "GO:0060048" "cardiac muscle contraction" 54 5 1.22 0.00736 0.0147
Mm_cluster_4 "BP" "GO:0042493" "response to drug" 151 9 3.42 0.00742 0.0147
Mm_cluster_4 "BP" "GO:0031668" "cellular response to extracellular stimu..." 125 8 2.83 0.00752 0.0147
Mm_cluster_4 "BP" "GO:0008053" "mitochondrial fusion" 19 3 0.43 0.00852 0.0158
Mm_cluster_4 "BP" "GO:0044803" "multi-organism membrane organization" 19 3 0.43 0.00852 0.0158
Mm_cluster_4 "BP" "GO:0050704" "regulation of interleukin-1 secretion" 19 3 0.43 0.00852 0.0158
Mm_cluster_4 "BP" "GO:0016485" "protein processing" 156 9 3.53 0.0091 0.0161
Mm_cluster_4 "BP" "GO:0050707" "regulation of cytokine secretion" 104 7 2.36 0.00932 0.0161
Mm_cluster_4 "BP" "GO:0007618" "mating" 20 3 0.45 0.00985 0.0161
Mm_cluster_4 "BP" "GO:0009612" "response to mechanical stimulus" 58 5 1.31 0.00991 0.0161
Mm_cluster_4 "BP" "GO:0007620" "copulation" 7 2 0.16 0.00996 0.0161
Mm_cluster_4 "BP" "GO:0044793" "negative regulation by host of viral pro..." 7 2 0.16 0.00996 0.0161
Mm_cluster_4 "BP" "GO:1904467" "regulation of tumor necrosis factor secr..." 7 2 0.16 0.00996 0.0161
Mm_cluster_4 "BP" "GO:1990774" "tumor necrosis factor secretion" 7 2 0.16 0.00996 0.0161
gene_group "Ontology" "GO.ID" "Term" "Annotated" "Significant" "Expected" "p.value" "adj.p"
Mm_cluster_1 "MF" "GO:0003723" "RNA binding" 1384 47 21.13 7.3e-08 0
Mm_cluster_1 "MF" "GO:0044822" "poly(A) RNA binding" 1064 39 16.24 1.8e-07 0
Mm_cluster_1 "MF" "GO:0003676" "nucleic acid binding" 2634 66 40.21 8.2e-06 3e-04
Mm_cluster_1 "MF" "GO:0019781" "NEDD8 activating enzyme activity" 2 2 0.03 0.00023 0.0058
Mm_cluster_1 "MF" "GO:0008641" "small protein activating enzyme activity" 10 3 0.15 0.00039 0.0078
Mm_cluster_1 "MF" "GO:1901363" "heterocyclic compound binding" 3961 82 60.47 0.00054 0.009
Mm_cluster_1 "MF" "GO:0002151" "G-quadruplex RNA binding" 3 2 0.05 0.00069 0.0092
Mm_cluster_1 "MF" "GO:0097159" "organic cyclic compound binding" 3996 82 61.01 0.00074 0.0092
Mm_cluster_1 "MF" "GO:0016877" "ligase activity	forming carbon-sulfur b..." 29 3 0.44 0.00955 0.0259
gene_group "Ontology" "GO.ID" "Term" "Annotated" "Significant" "Expected" "p.value" "adj.p"
Mm_cluster_1 "BP" "GO:0071826" "ribonucleoprotein complex subunit organi..." 168 12 2.6 1.1e-05 0.0011
Mm_cluster_1 "BP" "GO:0022618" "ribonucleoprotein complex assembly" 161 11 2.49 4e-05 0.0014
Mm_cluster_1 "BP" "GO:0022613" "ribonucleoprotein complex biogenesis" 328 16 5.07 4.9e-05 0.0014
Mm_cluster_1 "BP" "GO:0000377" "RNA splicing	via transesterification re..." 174 11 2.69 8.1e-05 0.0014
Mm_cluster_1 "BP" "GO:0000398" "mRNA splicing	via spliceosome" 174 11 2.69 8.1e-05 0.0014
Mm_cluster_1 "BP" "GO:0000375" "RNA splicing	via transesterification re..." 175 11 2.71 8.5e-05 0.0014
Mm_cluster_1 "BP" "GO:0090304" "nucleic acid metabolic process" 3316 75 51.28 1e-04 0.0014
Mm_cluster_1 "BP" "GO:0032877" "positive regulation of DNA endoreduplica..." 2 2 0.03 0.00024 0.003
Mm_cluster_1 "BP" "GO:0016071" "mRNA metabolic process" 438 17 6.77 0.00045 0.005
Mm_cluster_1 "BP" "GO:0010467" "gene expression" 3486 75 53.91 0.00054 0.0054
Mm_cluster_1 "BP" "GO:0008380" "RNA splicing" 292 13 4.52 0.00061 0.0055
Mm_cluster_1 "BP" "GO:1903336" "negative regulation of vacuolar transpor..." 3 2 0.05 0.00071 0.0055
Mm_cluster_1 "BP" "GO:0006139" "nucleobase-containing compound metabolic..." 3694 78 57.13 0.00071 0.0055
Mm_cluster_1 "BP" "GO:0034641" "cellular nitrogen compound metabolic pro..." 4217 86 65.22 0.00099 0.0064
Mm_cluster_1 "BP" "GO:0034622" "cellular macromolecular complex assembly" 604 20 9.34 0.00107 0.0064
Mm_cluster_1 "BP" "GO:0006807" "nitrogen compound metabolic process" 4417 89 68.31 0.00112 0.0064
Mm_cluster_1 "BP" "GO:0016070" "RNA metabolic process" 2927 64 45.27 0.00119 0.0064
Mm_cluster_1 "BP" "GO:0006397" "mRNA processing" 354 14 5.47 0.00121 0.0064
Mm_cluster_1 "BP" "GO:0001825" "blastocyst formation" 31 4 0.48 0.00126 0.0064
Mm_cluster_1 "BP" "GO:0046483" "heterocycle metabolic process" 3762 78 58.18 0.00128 0.0064
Mm_cluster_1 "BP" "GO:0031860" "telomeric 3' overhang formation" 4 2 0.06 0.0014 0.0064
Mm_cluster_1 "BP" "GO:0060718" "chorionic trophoblast cell differentiati..." 4 2 0.06 0.0014 0.0064
Mm_cluster_1 "BP" "GO:0006725" "cellular aromatic compound metabolic pro..." 3800 78 58.77 0.00174 0.0076
Mm_cluster_1 "BP" "GO:0051172" "negative regulation of nitrogen compound..." 1018 28 15.74 0.00195 0.0081
Mm_cluster_1 "BP" "GO:0032466" "negative regulation of cytokinesis" 5 2 0.08 0.00231 0.0082
Mm_cluster_1 "BP" "GO:0070365" "hepatocyte differentiation" 5 2 0.08 0.00231 0.0082
Mm_cluster_1 "BP" "GO:1901360" "organic cyclic compound metabolic proces..." 3897 79 60.27 0.00233 0.0082
Mm_cluster_1 "BP" "GO:0019827" "stem cell population maintenance" 118 7 1.82 0.00235 0.0082
Mm_cluster_1 "BP" "GO:0006396" "RNA processing" 646 20 9.99 0.00238 0.0082
Mm_cluster_1 "BP" "GO:0098727" "maintenance of cell number" 120 7 1.86 0.00259 0.0086
Mm_cluster_1 "BP" "GO:0051171" "regulation of nitrogen compound metaboli..." 2734 59 42.28 0.00281 0.0091
Mm_cluster_1 "BP" "GO:0060717" "chorion development" 6 2 0.09 0.00343 0.0101
Mm_cluster_1 "BP" "GO:1902074" "response to salt" 6 2 0.09 0.00343 0.0101
Mm_cluster_1 "BP" "GO:1903867" "extraembryonic membrane development" 6 2 0.09 0.00343 0.0101
Mm_cluster_1 "BP" "GO:0000245" "spliceosomal complex assembly" 41 4 0.63 0.00359 0.0103
Mm_cluster_1 "BP" "GO:0044260" "cellular macromolecule metabolic process" 5357 101 82.85 0.00437 0.0116
Mm_cluster_1 "BP" "GO:0010468" "regulation of gene expression" 2670 57 41.29 0.00437 0.0116
Mm_cluster_1 "BP" "GO:1903335" "regulation of vacuolar transport" 22 3 0.34 0.00451 0.0116
Mm_cluster_1 "BP" "GO:0043038" "amino acid activation" 44 4 0.68 0.00464 0.0116
Mm_cluster_1 "BP" "GO:0043039" "tRNA aminoacylation" 44 4 0.68 0.00464 0.0116
Mm_cluster_1 "BP" "GO:0043170" "macromolecule metabolic process" 5700 106 88.15 0.00504 0.0123
Mm_cluster_1 "BP" "GO:0009059" "macromolecule biosynthetic process" 3224 66 49.86 0.00538 0.0128
Mm_cluster_1 "BP" "GO:0009890" "negative regulation of biosynthetic proc..." 1000 26 15.47 0.00599 0.0134
Mm_cluster_1 "BP" "GO:0000086" "G2/M transition of mitotic cell cycle" 75 5 1.16 0.00604 0.0134
Mm_cluster_1 "BP" "GO:0001824" "blastocyst development" 75 5 1.16 0.00604 0.0134
Mm_cluster_1 "BP" "GO:0032875" "regulation of DNA endoreduplication" 8 2 0.12 0.00627 0.0136
Mm_cluster_1 "BP" "GO:0044839" "cell cycle G2/M phase transition" 78 5 1.21 0.00712 0.0142
Mm_cluster_1 "BP" "GO:0017148" "negative regulation of translation" 110 6 1.7 0.00717 0.0142
Mm_cluster_1 "BP" "GO:0060706" "cell differentiation involved in embryon..." 26 3 0.4 0.00728 0.0142
Mm_cluster_1 "BP" "GO:0034645" "cellular macromolecule biosynthetic proc..." 3149 64 48.7 0.00748 0.0142
Mm_cluster_1 "BP" "GO:0060255" "regulation of macromolecule metabolic pr..." 3630 72 56.14 0.00752 0.0142
Mm_cluster_1 "BP" "GO:0002829" "negative regulation of type 2 immune res..." 9 2 0.14 0.00797 0.0142
Mm_cluster_1 "BP" "GO:0042023" "DNA endoreduplication" 9 2 0.14 0.00797 0.0142
Mm_cluster_1 "BP" "GO:0045056" "transcytosis" 9 2 0.14 0.00797 0.0142
Mm_cluster_1 "BP" "GO:0071786" "endoplasmic reticulum tubular network or..." 9 2 0.14 0.00797 0.0142
Mm_cluster_1 "BP" "GO:2000105" "positive regulation of DNA-dependent DNA..." 9 2 0.14 0.00797 0.0142
Mm_cluster_1 "BP" "GO:0031327" "negative regulation of cellular biosynth..." 976 25 15.09 0.00844 0.0148
Mm_cluster_1 "BP" "GO:0034249" "negative regulation of cellular amide me..." 115 6 1.78 0.00884 0.0152
gene_group "Ontology" "GO.ID" "Term" "Annotated" "Significant" "Expected" "p.value" "adj.p"
Mm_cluster_2 "MF" "GO:0015410" "manganese-transporting ATPase activity" 2 2 0.03 0.00016 0.016
Mm_cluster_2 "MF" "GO:0005384" "manganese ion transmembrane transporter ..." 6 2 0.08 0.00237 0.0643
Mm_cluster_2 "MF" "GO:0005388" "calcium-transporting ATPase activity" 7 2 0.09 0.00329 0.0643
Mm_cluster_2 "MF" "GO:0015662" "ATPase activity	coupled to transmembran..." 24 3 0.31 0.00344 0.0643
Mm_cluster_2 "MF" "GO:0005154" "epidermal growth factor receptor binding" 28 3 0.36 0.00537 0.0643
Mm_cluster_2 "MF" "GO:0022853" "active ion transmembrane transporter act..." 60 4 0.77 0.00729 0.0643
gene_group "Ontology" "GO.ID" "Term" "Annotated" "Significant" "Expected" "p.value" "adj.p"
Mm_cluster_2 "BP" "GO:0032095" "regulation of response to food" 11 3 0.14 0.00033 0.0091
Mm_cluster_2 "BP" "GO:0038108" "negative regulation of appetite by lepti..." 3 2 0.04 5e-04 0.0091
Mm_cluster_2 "BP" "GO:0060252" "positive regulation of glial cell prolif..." 13 3 0.17 0.00055 0.0091
Mm_cluster_2 "BP" "GO:0032104" "regulation of response to extracellular ..." 15 3 0.19 0.00087 0.0091
Mm_cluster_2 "BP" "GO:0032107" "regulation of response to nutrient level..." 15 3 0.19 0.00087 0.0091
Mm_cluster_2 "BP" "GO:0042462" "eye photoreceptor cell development" 15 3 0.19 0.00087 0.0091
Mm_cluster_2 "BP" "GO:0008542" "visual learning" 35 4 0.45 0.00104 0.0091
Mm_cluster_2 "BP" "GO:0032094" "response to food" 16 3 0.21 0.00106 0.0091
Mm_cluster_2 "BP" "GO:0032774" "RNA biosynthetic process" 2301 46 29.82 0.00109 0.0091
Mm_cluster_2 "BP" "GO:0007632" "visual behavior" 37 4 0.48 0.00128 0.0091
Mm_cluster_2 "BP" "GO:0010468" "regulation of gene expression" 2670 51 34.6 0.0015 0.0091
Mm_cluster_2 "BP" "GO:0035176" "social behavior" 18 3 0.23 0.00151 0.0091
Mm_cluster_2 "BP" "GO:0051703" "intraspecies interaction between organis..." 18 3 0.23 0.00151 0.0091
Mm_cluster_2 "BP" "GO:0043569" "negative regulation of insulin-like grow..." 5 2 0.06 0.00163 0.0091
Mm_cluster_2 "BP" "GO:0060294" "cilium movement involved in cell motilit..." 5 2 0.06 0.00163 0.0091
Mm_cluster_2 "BP" "GO:0060295" "regulation of cilium movement involved i..." 5 2 0.06 0.00163 0.0091
Mm_cluster_2 "BP" "GO:0060296" "regulation of cilium beat frequency invo..." 5 2 0.06 0.00163 0.0091
Mm_cluster_2 "BP" "GO:1902019" "regulation of cilium-dependent cell moti..." 5 2 0.06 0.00163 0.0091
Mm_cluster_2 "BP" "GO:0097659" "nucleic acid-templated transcription" 2289 45 29.66 0.00179 0.0094
Mm_cluster_2 "BP" "GO:0021955" "central nervous system neuron axonogenes..." 21 3 0.27 0.00239 0.0101
Mm_cluster_2 "BP" "GO:0003356" "regulation of cilium beat frequency" 6 2 0.08 0.00242 0.0101
Mm_cluster_2 "BP" "GO:0019438" "aromatic compound biosynthetic process" 2594 49 33.61 0.00248 0.0101
Mm_cluster_2 "BP" "GO:0018130" "heterocycle biosynthetic process" 2595 49 33.63 0.0025 0.0101
Mm_cluster_2 "BP" "GO:0008306" "associative learning" 45 4 0.58 0.00267 0.0101
Mm_cluster_2 "BP" "GO:0060251" "regulation of glial cell proliferation" 22 3 0.29 0.00274 0.0101
Mm_cluster_2 "BP" "GO:0034654" "nucleobase-containing compound biosynthe..." 2548 48 33.02 0.00296 0.0101
Mm_cluster_2 "BP" "GO:0006351" "transcription	DNA-templated" 2283 44 29.58 0.00305 0.0101
Mm_cluster_2 "BP" "GO:0042461" "photoreceptor cell development" 23 3 0.3 0.00312 0.0101
Mm_cluster_2 "BP" "GO:1903506" "regulation of nucleic acid-templated tra..." 2221 43 28.78 0.00317 0.0101
Mm_cluster_2 "BP" "GO:2001141" "regulation of RNA biosynthetic process" 2226 43 28.84 0.00331 0.0101
Mm_cluster_2 "BP" "GO:0003352" "regulation of cilium movement" 7 2 0.09 0.00336 0.0101
Mm_cluster_2 "BP" "GO:0014889" "muscle atrophy" 7 2 0.09 0.00336 0.0101
Mm_cluster_2 "BP" "GO:0034351" "negative regulation of glial cell apopto..." 7 2 0.09 0.00336 0.0101
Mm_cluster_2 "BP" "GO:2000112" "regulation of cellular macromolecule bio..." 2501 47 32.41 0.0035 0.0101
Mm_cluster_2 "BP" "GO:0001754" "eye photoreceptor cell differentiation" 24 3 0.31 0.00354 0.0101
Mm_cluster_2 "BP" "GO:0001570" "vasculogenesis" 50 4 0.65 0.00393 0.0108
Mm_cluster_2 "BP" "GO:0051965" "positive regulation of synapse assembly" 25 3 0.32 0.00398 0.0108
Mm_cluster_2 "BP" "GO:1901362" "organic cyclic compound biosynthetic pro..." 2660 49 34.47 0.0042 0.0108
Mm_cluster_2 "BP" "GO:0032099" "negative regulation of appetite" 8 2 0.1 0.00444 0.0108
Mm_cluster_2 "BP" "GO:0033210" "leptin-mediated signaling pathway" 8 2 0.1 0.00444 0.0108
Mm_cluster_2 "BP" "GO:0034350" "regulation of glial cell apoptotic proce..." 8 2 0.1 0.00444 0.0108
Mm_cluster_2 "BP" "GO:0007611" "learning or memory" 120 6 1.55 0.00467 0.0111
Mm_cluster_2 "BP" "GO:0040018" "positive regulation of multicellular org..." 27 3 0.35 0.00497 0.0111
Mm_cluster_2 "BP" "GO:0006355" "regulation of transcription	DNA-templat..." 2215 42 28.7 0.00527 0.0111
Mm_cluster_2 "BP" "GO:0072659" "protein localization to plasma membrane" 164 7 2.13 0.00547 0.0111
Mm_cluster_2 "BP" "GO:0001539" "cilium or flagellum-dependent cell motil..." 9 2 0.12 0.00566 0.0111
Mm_cluster_2 "BP" "GO:0032096" "negative regulation of response to food" 9 2 0.12 0.00566 0.0111
Mm_cluster_2 "BP" "GO:0043508" "negative regulation of JUN kinase activi..." 9 2 0.12 0.00566 0.0111
Mm_cluster_2 "BP" "GO:0043567" "regulation of insulin-like growth factor..." 9 2 0.12 0.00566 0.0111
Mm_cluster_2 "BP" "GO:0044320" "cellular response to leptin stimulus" 9 2 0.12 0.00566 0.0111
Mm_cluster_2 "BP" "GO:0060285" "cilium-dependent cell motility" 9 2 0.12 0.00566 0.0111
Mm_cluster_2 "BP" "GO:0010556" "regulation of macromolecule biosynthetic..." 2565 47 33.24 0.00579 0.0111
Mm_cluster_2 "BP" "GO:0009791" "post-embryonic development" 89 5 1.15 0.00594 0.0111
Mm_cluster_2 "BP" "GO:0051705" "multi-organism behavior" 29 3 0.38 0.00609 0.0111
Mm_cluster_2 "BP" "GO:0007610" "behavior" 305 10 3.95 0.00636 0.0111
Mm_cluster_2 "BP" "GO:0048858" "cell projection morphogenesis" 510 14 6.61 0.00645 0.0111
Mm_cluster_2 "BP" "GO:0051252" "regulation of RNA metabolic process" 2312 43 29.96 0.00669 0.0111
Mm_cluster_2 "BP" "GO:0014009" "glial cell proliferation" 30 3 0.39 0.0067 0.0111
Mm_cluster_2 "BP" "GO:0021544" "subpallium development" 10 2 0.13 0.00701 0.0111
Mm_cluster_2 "BP" "GO:0021756" "striatum development" 10 2 0.13 0.00701 0.0111
Mm_cluster_2 "BP" "GO:0032105" "negative regulation of response to extra..." 10 2 0.13 0.00701 0.0111
Mm_cluster_2 "BP" "GO:0032108" "negative regulation of response to nutri..." 10 2 0.13 0.00701 0.0111
Mm_cluster_2 "BP" "GO:1990778" "protein localization to cell periphery" 172 7 2.23 0.00706 0.0111
Mm_cluster_2 "BP" "GO:0040014" "regulation of multicellular organism gro..." 59 4 0.76 0.0071 0.0111
Mm_cluster_2 "BP" "GO:0051963" "regulation of synapse assembly" 31 3 0.4 0.00735 0.0112
Mm_cluster_2 "BP" "GO:0000902" "cell morphogenesis" 743 18 9.63 0.00758 0.0112
Mm_cluster_2 "BP" "GO:0044708" "single-organism behavior" 220 8 2.85 0.00788 0.0112
Mm_cluster_2 "BP" "GO:0009314" "response to radiation" 268 9 3.47 0.00816 0.0112
Mm_cluster_2 "BP" "GO:0007281" "germ cell development" 135 6 1.75 0.0082 0.0112
Mm_cluster_2 "BP" "GO:0032098" "regulation of appetite" 11 2 0.14 0.0085 0.0112
Mm_cluster_2 "BP" "GO:0044321" "response to leptin" 11 2 0.14 0.0085 0.0112
Mm_cluster_2 "BP" "GO:0045945" "positive regulation of transcription fro..." 11 2 0.14 0.0085 0.0112
Mm_cluster_2 "BP" "GO:0050877" "neurological system process" 369 11 4.78 0.00856 0.0112
Mm_cluster_2 "BP" "GO:0009889" "regulation of biosynthetic process" 2688 48 34.83 0.00862 0.0112
Mm_cluster_2 "BP" "GO:0021695" "cerebellar cortex development" 33 3 0.43 0.00876 0.0112
Mm_cluster_2 "BP" "GO:0032873" "negative regulation of stress-activated ..." 33 3 0.43 0.00876 0.0112
Mm_cluster_2 "BP" "GO:0046530" "photoreceptor cell differentiation" 33 3 0.43 0.00876 0.0112
Mm_cluster_2 "BP" "GO:0070303" "negative regulation of stress-activated ..." 33 3 0.43 0.00876 0.0112
Mm_cluster_2 "BP" "GO:0032990" "cell part morphogenesis" 530 14 6.87 0.00892 0.0112
Mm_cluster_2 "BP" "GO:0009416" "response to light stimulus" 180 7 2.33 0.00896 0.0112
Mm_cluster_2 "BP" "GO:0050890" "cognition" 138 6 1.79 0.00909 0.0112
Mm_cluster_2 "BP" "GO:0035264" "multicellular organism growth" 140 6 1.81 0.00972 0.0119
gene_group "Ontology" "GO.ID" "Term" "Annotated" "Significant" "Expected" "p.value" "adj.p"
Mm_cluster_7 "MF" "GO:0071617" "lysophospholipid acyltransferase activit..." 12 3 0.09 9.3e-05 0.007
Mm_cluster_7 "MF" "GO:0004842" "ubiquitin-protein transferase activity" 314 10 2.42 0.00015 0.007
Mm_cluster_7 "MF" "GO:0019787" "ubiquitin-like protein transferase activ..." 328 10 2.53 0.00021 0.007
Mm_cluster_7 "MF" "GO:0042171" "lysophosphatidic acid acyltransferase ac..." 10 2 0.08 0.00255 0.0123
Mm_cluster_7 "MF" "GO:0016740" "transferase activity" 1738 24 13.41 0.00266 0.0123
Mm_cluster_7 "MF" "GO:0015095" "magnesium ion transmembrane transporter ..." 14 2 0.11 0.00505 0.0123
Mm_cluster_7 "MF" "GO:0003950" "NAD+ ADP-ribosyltransferase activity" 17 2 0.13 0.00743 0.0123
Mm_cluster_7 "MF" "GO:0001595" "angiotensin receptor activity" 1 1 0.01 0.00772 0.0123
Mm_cluster_7 "MF" "GO:0004343" "glucosamine 6-phosphate N-acetyltransfer..." 1 1 0.01 0.00772 0.0123
Mm_cluster_7 "MF" "GO:0004945" "angiotensin type II receptor activity" 1 1 0.01 0.00772 0.0123
Mm_cluster_7 "MF" "GO:0005308" "creatine transmembrane transporter activ..." 1 1 0.01 0.00772 0.0123
Mm_cluster_7 "MF" "GO:0005309" "creatine:sodium symporter activity" 1 1 0.01 0.00772 0.0123
Mm_cluster_7 "MF" "GO:0018542" "2	3-dihydroxy DDT 1	2-dioxygenase activi..." 1 1 0.01 0.00772 0.0123
Mm_cluster_7 "MF" "GO:0018555" "phenanthrene dioxygenase activity" 1 1 0.01 0.00772 0.0123
Mm_cluster_7 "MF" "GO:0018556" "2	2'	3-trihydroxybiphenyl dioxygenase ac..." 1 1 0.01 0.00772 0.0123
Mm_cluster_7 "MF" "GO:0018557" "1	2-dihydroxyfluorene 1	1-alpha-dioxygen..." 1 1 0.01 0.00772 0.0123
Mm_cluster_7 "MF" "GO:0018558" "5	6-dihydroxy-3-methyl-2-oxo-1	2-dihydro..." 1 1 0.01 0.00772 0.0123
Mm_cluster_7 "MF" "GO:0018559" "1	1-dichloro-2-(dihydroxy-4-chlorophenyl..." 1 1 0.01 0.00772 0.0123
Mm_cluster_7 "MF" "GO:0018560" "protocatechuate 3	4-dioxygenase type II ..." 1 1 0.01 0.00772 0.0123
Mm_cluster_7 "MF" "GO:0018561" "2'-aminobiphenyl-2	3-diol 1	2-dioxygenas..." 1 1 0.01 0.00772 0.0123
Mm_cluster_7 "MF" "GO:0018562" "3	4-dihydroxyfluorene 4	4-alpha-dioxygen..." 1 1 0.01 0.00772 0.0123
Mm_cluster_7 "MF" "GO:0018563" "2	3-dihydroxy-ethylbenzene 1	2-dioxygena..." 1 1 0.01 0.00772 0.0123
Mm_cluster_7 "MF" "GO:0018564" "carbazole 1	9a-dioxygenase activity" 1 1 0.01 0.00772 0.0123
Mm_cluster_7 "MF" "GO:0018565" "dihydroxydibenzothiophene dioxygenase ac..." 1 1 0.01 0.00772 0.0123
Mm_cluster_7 "MF" "GO:0018566" "1	2-dihydroxynaphthalene-6-sulfonate 1	8..." 1 1 0.01 0.00772 0.0123
Mm_cluster_7 "MF" "GO:0018567" "styrene dioxygenase activity" 1 1 0.01 0.00772 0.0123
Mm_cluster_7 "MF" "GO:0018568" "3	4-dihydroxyphenanthrene dioxygenase ac..." 1 1 0.01 0.00772 0.0123
Mm_cluster_7 "MF" "GO:0018569" "hydroquinone 1	2-dioxygenase activity" 1 1 0.01 0.00772 0.0123
Mm_cluster_7 "MF" "GO:0018570" "p-cumate 2	3-dioxygenase activity" 1 1 0.01 0.00772 0.0123
Mm_cluster_7 "MF" "GO:0018571" "2	3-dihydroxy-p-cumate dioxygenase activ..." 1 1 0.01 0.00772 0.0123
Mm_cluster_7 "MF" "GO:0018572" "3	5-dichlorocatechol 1	2-dioxygenase act..." 1 1 0.01 0.00772 0.0123
Mm_cluster_7 "MF" "GO:0018573" "2-aminophenol 1	6-dioxygenase activity" 1 1 0.01 0.00772 0.0123
Mm_cluster_7 "MF" "GO:0018574" "2	6-dichloro-p-hydroquinone 1	2-dioxygen..." 1 1 0.01 0.00772 0.0123
Mm_cluster_7 "MF" "GO:0018575" "chlorocatechol 1	2-dioxygenase activity" 1 1 0.01 0.00772 0.0123
Mm_cluster_7 "MF" "GO:0019114" "catechol dioxygenase activity" 1 1 0.01 0.00772 0.0123
Mm_cluster_7 "MF" "GO:0019117" "dihydroxyfluorene dioxygenase activity" 1 1 0.01 0.00772 0.0123
Mm_cluster_7 "MF" "GO:0019782" "ISG15 activating enzyme activity" 1 1 0.01 0.00772 0.0123
Mm_cluster_7 "MF" "GO:0034543" "5-aminosalicylate dioxygenase activity" 1 1 0.01 0.00772 0.0123
Mm_cluster_7 "MF" "GO:0034803" "3-hydroxy-2-naphthoate 2	3-dioxygenase a..." 1 1 0.01 0.00772 0.0123
Mm_cluster_7 "MF" "GO:0034806" "benzo(a)pyrene 11	12-dioxygenase activit..." 1 1 0.01 0.00772 0.0123
Mm_cluster_7 "MF" "GO:0034808" "benzo(a)pyrene 4	5-dioxygenase activity" 1 1 0.01 0.00772 0.0123
Mm_cluster_7 "MF" "GO:0034810" "4	5-dihydroxybenzo(a)pyrene dioxygenase ..." 1 1 0.01 0.00772 0.0123
Mm_cluster_7 "MF" "GO:0034811" "benzo(a)pyrene 9	10-dioxygenase activity" 1 1 0.01 0.00772 0.0123
Mm_cluster_7 "MF" "GO:0034812" "9	10-dihydroxybenzo(a)pyrene dioxygenase..." 1 1 0.01 0.00772 0.0123
Mm_cluster_7 "MF" "GO:0034813" "benzo(a)pyrene 7	8-dioxygenase activity" 1 1 0.01 0.00772 0.0123
Mm_cluster_7 "MF" "GO:0034814" "7	8-dihydroxy benzo(a)pyrene dioxygenase..." 1 1 0.01 0.00772 0.0123
Mm_cluster_7 "MF" "GO:0034827" "1	2-dihydroxy-5	6	7	8-tetrahydronaphthal..." 1 1 0.01 0.00772 0.0123
Mm_cluster_7 "MF" "GO:0034834" "2-mercaptobenzothiazole dioxygenase acti..." 1 1 0.01 0.00772 0.0123
Mm_cluster_7 "MF" "GO:0034895" "pyridine-3	4-diol dioxygenase activity" 1 1 0.01 0.00772 0.0123
Mm_cluster_7 "MF" "GO:0034920" "pyrene dioxygenase activity" 1 1 0.01 0.00772 0.0123
Mm_cluster_7 "MF" "GO:0034922" "4	5-dihydroxypyrene dioxygenase activity" 1 1 0.01 0.00772 0.0123
Mm_cluster_7 "MF" "GO:0034934" "phenanthrene-4-carboxylate dioxygenase a..." 1 1 0.01 0.00772 0.0123
Mm_cluster_7 "MF" "GO:0034935" "tetrachlorobenzene dioxygenase activity" 1 1 0.01 0.00772 0.0123
Mm_cluster_7 "MF" "GO:0034936" "4	6-dichloro-3-methylcatechol 1	2-dioxyg..." 1 1 0.01 0.00772 0.0123
Mm_cluster_7 "MF" "GO:0034955" "2	3-dihydroxydiphenyl ether dioxygenase ..." 1 1 0.01 0.00772 0.0123
Mm_cluster_7 "MF" "GO:0034956" "diphenyl ether 1	2-dioxygenase activity" 1 1 0.01 0.00772 0.0123
Mm_cluster_7 "MF" "GO:0036403" "arachidonate 8(S)-lipoxygenase activity" 1 1 0.01 0.00772 0.0123
Mm_cluster_7 "MF" "GO:0047074" "4-hydroxycatechol 1	2-dioxygenase activi..." 1 1 0.01 0.00772 0.0123
Mm_cluster_7 "MF" "GO:0047166" "1-alkenylglycerophosphoethanolamine O-ac..." 1 1 0.01 0.00772 0.0123
Mm_cluster_7 "MF" "GO:0052894" "norspermine:oxygen oxidoreductase activi..." 1 1 0.01 0.00772 0.0123
Mm_cluster_7 "MF" "GO:0052895" "N1-acetylspermine:oxygen oxidoreductase ..." 1 1 0.01 0.00772 0.0123
Mm_cluster_7 "MF" "GO:0097199" "cysteine-type endopeptidase activity inv..." 1 1 0.01 0.00772 0.0123
Mm_cluster_7 "MF" "GO:1990583" "phospholipase D activator activity" 1 1 0.01 0.00772 0.0123
Mm_cluster_7 "MF" "GO:0016747" "transferase activity	transferring acyl ..." 165 5 1.27 0.00894 0.014
gene_group "Ontology" "GO.ID" "Term" "Annotated" "Significant" "Expected" "p.value" "adj.p"
Mm_cluster_7 "BP" "GO:0060088" "auditory receptor cell stereocilium orga..." 7 2 0.05 0.0012 0.0296
Mm_cluster_7 "BP" "GO:0042402" "cellular biogenic amine catabolic proces..." 8 2 0.06 0.0016 0.0296
Mm_cluster_7 "BP" "GO:0043123" "positive regulation of I-kappaB kinase/N..." 116 5 0.88 0.0019 0.0296
Mm_cluster_7 "BP" "GO:0002093" "auditory receptor cell morphogenesis" 9 2 0.07 0.002 0.0296
Mm_cluster_7 "BP" "GO:0009310" "amine catabolic process" 9 2 0.07 0.002 0.0296
Mm_cluster_7 "BP" "GO:0060546" "negative regulation of necroptotic proce..." 10 2 0.08 0.0025 0.0296
Mm_cluster_7 "BP" "GO:0060117" "auditory receptor cell development" 12 2 0.09 0.0036 0.0296
Mm_cluster_7 "BP" "GO:0060544" "regulation of necroptotic process" 12 2 0.09 0.0036 0.0296
Mm_cluster_7 "BP" "GO:0060628" "regulation of ER to Golgi vesicle-mediat..." 12 2 0.09 0.0036 0.0296
Mm_cluster_7 "BP" "GO:0006900" "membrane budding" 42 3 0.32 0.0039 0.0296
Mm_cluster_7 "BP" "GO:0060547" "negative regulation of necrotic cell dea..." 13 2 0.1 0.0042 0.0296
Mm_cluster_7 "BP" "GO:0030163" "protein catabolic process" 602 11 4.58 0.0058 0.0296
Mm_cluster_7 "BP" "GO:0001207" "histone displacement" 1 1 0.01 0.0076 0.0296
Mm_cluster_7 "BP" "GO:0007174" "epidermal growth factor catabolic proces..." 1 1 0.01 0.0076 0.0296
Mm_cluster_7 "BP" "GO:0015881" "creatine transport" 1 1 0.01 0.0076 0.0296
Mm_cluster_7 "BP" "GO:0035508" "positive regulation of myosin-light-chai..." 1 1 0.01 0.0076 0.0296
Mm_cluster_7 "BP" "GO:0048022" "negative regulation of melanin biosynthe..." 1 1 0.01 0.0076 0.0296
Mm_cluster_7 "BP" "GO:0051039" "positive regulation of transcription inv..." 1 1 0.01 0.0076 0.0296
Mm_cluster_7 "BP" "GO:0070142" "synaptic vesicle budding" 1 1 0.01 0.0076 0.0296
Mm_cluster_7 "BP" "GO:1900377" "negative regulation of secondary metabol..." 1 1 0.01 0.0076 0.0296
Mm_cluster_7 "BP" "GO:1902598" "creatine transmembrane transport" 1 1 0.01 0.0076 0.0296
Mm_cluster_7 "BP" "GO:1902824" "positive regulation of late endosome to ..." 1 1 0.01 0.0076 0.0296
Mm_cluster_7 "BP" "GO:0043122" "regulation of I-kappaB kinase/NF-kappaB ..." 163 5 1.24 0.008 0.0296
Mm_cluster_7 "BP" "GO:0010939" "regulation of necrotic cell death" 18 2 0.14 0.0081 0.0296
Mm_cluster_7 "BP" "GO:0016050" "vesicle organization" 170 5 1.29 0.0095 0.0296
Mm_cluster_7 "BP" "GO:0031638" "zymogen activation" 20 2 0.15 0.0099 0.0296
Mm_cluster_7 "BP" "GO:0060122" "inner ear receptor stereocilium organiza..." 20 2 0.15 0.0099 0.0296
